# Supplementary material for: Bioactive Natural Products for Chemical Control of Microorganisms: Scientific Prospecting (2001–2021) and Systematic Review
Source: Molecules. 2022 Sep 12;27(18):5917. doi: 10.3390/molecules27185917 (PMC9505009; doi:10.3390/molecules27185917)
Supplement: Supplementary file 1 [file molecules-27-05917-s001.zip]

Archive with 1 entries (1 files):
- molecules-1899740-supplementary.pdf
